# Supplementary material for: Unique Periodic Rings Composed of Fractal-Growth Dendritic Branching in Poly(p-dioxanone)
Source: Polymers (Basel). 2022 Feb 19;14(4):805. doi: 10.3390/polym14040805 (PMC8963038; doi:10.3390/polym14040805)
Supplement: Supplementary file 1 [file polymers-14-00805-s001.zip]

Archive with 1 entries (1 files):
- polymers-1566857-supplementary.pdf
